# Supplementary material for: The Gut Microbiota from Lean and Obese Subjects Contribute Differently to the Fermentation of Arabinogalactan and Inulin
Source: PLoS One. 2016 Jul 13;11(7):e0159236. doi: 10.1371/journal.pone.0159236 (PMC4943740; doi:10.1371/journal.pone.0159236)
Supplement: S1 Table — (XLSX) [file pone.0159236.s003.xlsx]

## Sheet: Table S1
Volunteer		SCFA (mmol)					BCFA (mmol)				Energy extraction (KJ)
		acetate	propionate	n-butyrate	Total		i-butyrate	i-valerate	Total		acetate	propionate	n-butyrate	Total
L-1		233.3	74.9	49.5	377.7		11.4	16.3	27.7		204.179	115.06	108.366	427.605
L-2		219.7	58.1	64.8	342.6		7.89	10.0	17.9		192.046	89.1192	139.746	423.421
L-3		232.3	44.6	36.4	313.3		8.00	11.1	19.1		203.342	68.6176	79.9144	351.456
L-4		83.6	34.1	26.5	144.2		4.57	6.91	11.5		73.22	52.3	58.1576	183.678
L-5		85.9	15.9	18.7	120.6		3.84	6.05	9.89		75.312	24.4764	41.0869	140.582
L-6		89.5	33.0	37.8	160.2		8.30	12.7	21.0		78.2408	50.6264	82.8432	211.71
L-7		168.3	66.2	58.7	293.2		9.60	14.2	23.8		147.277	101.671	128.867	377.397
L-8		205.8	69.3	69.6	344.8		9.42	14.3	23.7		179.912	106.692	152.716	438.902
O-1		138.6	43.1	35.1	219.9		4.17	6.11	10.3		121.336	66.1072	76.9856	264.429
O-2		176.8	92.1	54.2	323.0		0.00	1.62	1.62		154.39	141.419	118.826	414.634
O-3		112.2	32.8	34.3	179.3		2.4	2.87	5.27		98.324	50.208	75.312	223.844
O-4		83.0	22.7	20.4	126.1		2.78	4.17	6.96		72.8016	34.8527	44.7688	152.298
O-5		157.2	37.8	39.3	234.3		5.63	9.31	14.9		137.654	58.1576	86.1904	281.583
O-6		180.9	44.4	40.6	265.9		5.07	7.64	12.7		158.155	68.1992	89.1192	315.474
O-7		109.5	30.0	20.4	159.9		1.73	2.19	3.92		95.8136	46.024	44.7688	186.606
