# Supplementary material for: The Gut Microbiota from Lean and Obese Subjects Contribute Differently to the Fermentation of Arabinogalactan and Inulin
Source: PLoS One. 2016 Jul 13;11(7):e0159236. doi: 10.1371/journal.pone.0159236 (PMC4943740; doi:10.1371/journal.pone.0159236)
Supplement: S2 Table — Relative ratio of bacterial genera different between lean and obese at t0 in TIM-2. (XLSX) [file pone.0159236.s004.xlsx]

## Sheet: Table S2
	2014	2012
Bifidobacterium	2.33198	1.05
Lactobacillus	0.784129	0.07
Enterococcus	0.849918	0.31
Lactococcus	53.6259	0.24
Shigella	0.211589	0.34
Streptococcus	20.0107	0.35
Faecalibacterium	74.8243	680.58
Bacteroides	2.81263	3.99
Weissella	2.08931	0.99
Collinsella	0.756438	6.6
Gemmiger	23.7692	11.87
Blautia	2.93045	58.96
Roseburia	5.64384	205.17
Dorea	30.3899	17.83
Coprobacillus	1.11636	7.92
unclassified Erysipelotrichaceae	0.162803	14.14
Parabacteroides	0.547018	19.13
Anaerostipes	1.30242	131.47
Alistipes	3.90727	59.01
