# Supplementary material for: The Gut Microbiota from Lean and Obese Subjects Contribute Differently to the Fermentation of Arabinogalactan and Inulin
Source: PLoS One. 2016 Jul 13;11(7):e0159236. doi: 10.1371/journal.pone.0159236 (PMC4943740; doi:10.1371/journal.pone.0159236)
Supplement: S3 Table — (XLSX) [file pone.0159236.s005.xlsx]

## Sheet: Table S3
Species		L-Arabino	O-Arabino	L-Inulin	O-Inulin
Clostridium butyricum		0.401683	0.244158	0.19	0.29955
Bifidobacterium adolescentis		0.00604785		0.66	4.67701
unclassified Clostridium		0.412044	0.804869	0.28	0.618385
unclassified Bifidobacterium		0.17424	0.0731243	0.76	1.89611
Lactobacillus mucosae		0.495427	2.06215	1.08279
unclassified Lactobacillus		0.575772	3.13957	0.712356
Unclassified		1.02718	2.2867	0.89	2.01566
Bifidobacterium longum		1.99594	0.207813	0.15	0.0436706
Enterococcus faecium		0.502067	1.48413	0.9	0.58111
unclassified Enterococcus		0.581022	2.07581	1.11	0.731266
Faecalibacterium prausnitzii		0.39648		1.2
unclassified Bacteroides		1.11978		3.91	0.592867
unclassified Faecalibacterium		0.327298		0.84
Bacteroides vulgatus		0.0702142
Bacteroides caccae		44.3542
unclassified Eubacterium		0.514415		6.39
unclassified Lactococcus		0
Bacteroides thetaiotaomicron		6.80356
Bifidobacterium pseudocatenulatum			0.0324635	0.187696
Lactobacillus gasseri			11.1557
Enterococcus faecalis				5.78
Lactococcus lactis				0.94
Enterococcus gallinarum				0.814538
