# Supplementary material for: The Gut Microbiota from Lean and Obese Subjects Contribute Differently to the Fermentation of Arabinogalactan and Inulin
Source: PLoS One. 2016 Jul 13;11(7):e0159236. doi: 10.1371/journal.pone.0159236 (PMC4943740; doi:10.1371/journal.pone.0159236)
Supplement: S4 Table — In both cases (L and O-fermentations) B.adolescentis dominated the Bifido species after 72 h. In lean microbiota a complete domination is observed while in the obese microbiota it is about 25 fold higher (whereas at the start it was only ~8%). Previous testing of the in vitro effects of IN fermentation in both microbiotas (lean and obese) found that the obese fermentation of IN produced higher concentrations of n-butyrate when compared to the lean fermentation [16, 18]. The difference with our study could be explained by the different stimulation of certain butyrogenic strains which in this particular case found more favourable to growth in the lean microbiota as observed in S3 and S4 Tables. (XLSX) [file pone.0159236.s006.xlsx]

## Sheet: Table S4
Species	Abundance (% from total reads)
	L-Inulin-t0	L-Inulin-t72
Bifidobacterium adolescentis	5.3	3.6
Bifidobacterium animalis	0.3	0
Bifidobacterium pseudocatenulatum	0.2	0
Species	Abundance (% from total reads)
	O-Inulin-t0	O-Inulin-t72
Bifidobacterium adolescentis	0.4	24.8
Bifidobacterium longum	4.6	0.2
Bifidobacterium pseudocatenulatum	0.2	1
Bifidobacterium bifidum	0	0.1
